# Supplementary material for: Probing the Metabolic Network in Bloodstream-Form Trypanosoma brucei Using Untargeted Metabolomics with Stable Isotope Labelled Glucose
Source: PLoS Pathog. 2015 Mar 16;11(3):e1004689. doi: 10.1371/journal.ppat.1004689 (PMC4361558; doi:10.1371/journal.ppat.1004689)
Supplement: S1 Table — (CSV) [file ppat.1004689.s002.csv]

Glycolysis	Metabolite	Formula	Fraction labelled	0	1	2	3	4	5	6	7	8	9	10	11	12	13	14	15
1	D-Glucose	C6H12O6	0.53	44%	2%	0%	0%	0%	1%	52%
2	D-Glucose 6-phosphate	C6H13O9P	0.56	41%	2%	0%	9%	0%	1%	46%
3	D-Fructose 6-phosphate	C6H13O9P	0.56	41%	2%	0%	9%	0%	1%	46%
4	D-Fructose 1,6-bisphosphate	C6H14O12P2	0.73	26%	1%	0%	41%	1%	1%	30%
5	D-Glyceraldehyde 3-phosphate	C3H7O6P	0.52	47%	1%	1%	51%
6	3-Phospho-D-glycerate	C3H7O7P	0.51	47%	1%	0%	51%
7	Phosphoenolpyruvate	C3H5O6P	0.52	47%	1%	3%	50%
8	Pyruvate	C3H4O3	0.52	46%	2%	2%	51%
9	(R)-Lactate	C3H6O3	0.03	94%	3%	0%	4%
10	sn-Glycerol 3-phosphate	C3H9O6P	0.45	53%	1%	0%	45%
11	Glycerol	C3H8O3	0.44	54%	1%	0%	44%
12	L-Alanine	C3H7NO2	0.5	49%	1%	1%	48%
Carboxylic acids
13	(S)-Malate	C4H6O5	0.45	53%	4%	7%	35%	1%
14	Succinate	C4H6O4	0.32	65%	3%	5%	26%	0%
15	L-Aspartate	C4H7NO4	0.36	61%	2%	6%	31%	0%
16	L-Asparagine	C4H8N2O3	0	96%	3%	0%	1%	0%
17	2-(alpha-Hydroxyethyl)thiamine diphosphate	C14H22N4O8P2S	0.38	53%	0.00%	46.80%	0.00%	0.00%	0.00%	0.00%	0%	0%	0%	0%	0%	0%	0%	0%
18	Citrate	C6H8O7	0.01	93%	5.90%	0.20%	0.70%	0.00%	0.30%	0.00%
19	cis-Aconitate	C6H6O6	-0.02	95%	3.90%	0.20%	0.50%	0.00%	0.10%	0.00%
20	2-Oxoglutarate	C5H6O5	0	94%	5.30%	0.30%	0.10%	0.10%	0.00%
21	(R)-2-Hydroxyglutarate	C5H8O5	-0.01	95%	4.30%	0.10%	0.10%	0.10%	0.10%
22	L-Glutamate	C5H9NO4	0	95%	4.70%	0.50%	0.10%	0.10%	0.00%
23	4-Aminobutanoate	C4H9NO2	-0.01	97%	2.70%	0.40%	0.00%	0.00%
Pentose Phosphate Pathway
24	6-Phospho-D-gluconate	C6H13O10P	0.52	45%	0%	0%	5%	0%	9%	40%
25	D-Gluconate	C6H12O7	0.54	43%	3%	0%	5%	0%	9%	40%
26	D-Ribose 5-phosphate	C5H11O8P	0.53	45%	2%	2%	2%	1%	49%
27	D-Ribose	C5H10O5	0.41	55%	2%	2%	1%	0%	39%
28	D-Ribulose	C5H10O5	0.34	62%	2%	1%	1%	0%	33%
29	Sedoheptulose 7-phosphate	C7H15O10P	0.62	35%	0%	0%	65%	0%	0%	0%	0%
30	Octulose 8-phosphate	C8H17O11P	0.75	23%	1%	1%	26%	1%	23%	1%	0%	23%
31	Nonulose 9-phosphate	C9H19O12P	0.76	22%	1%	0%	25%	0%	0%	26%	0%	0%	26%
32	Tetrose phosphate	C4H9O7P	0.51	47%	0%	0%	53%	0%
Purines
33	Adenosine	C10H13N5O4	0.39	54%	3%	0%	0%	0%	43%	0%	0%	0%	0%	0%
34	Deoxyadenosine	C10H13N5O3	0.24	68%	0%	0%	0%	0%	32%	0%	0%	0%	0%	0%
35	Inosine	C10H12N4O5	0.28	64%	6%	0%	0%	0%	30%	0%	0%	0%	0%	0%
36	Guanosine	C10H13N5O5	0.22	70%	0%	0%	0%	0%	30%	0%	0%	0%	0%	0%
37	GMP	C10H14N5O8P	0.43	51%	0%	0%	0%	0%	49%	0%	0%	0%	0%	0%
38	GDP	C10H15N5O11P2	0.46	48%	4%	2%	1%	1%	42%	1%	0%	0%	0%	0%
39	GTP	C10H16N5O14P3	0.49	45%	3%	3%	2%	1%	44%	2%	0%	0%	0%	0%
40	AMP	C10H14N5O7P	0.46	48%	3%	1%	1%	0%	45%	1%	0%	0%	0%	0%
41	Adenylosuccinate	C14H18N5O11P	0.67	28%	0%	0%	20%	0%	33%	0%	0%	19%	0%	0%	0%	0%	0%	0%
42	ADP	C10H15N5O10P2	0.48	47%	4%	2%	2%	1%	44%	1%	0%	0%	0%	0%
43	ATP	C10H16N5O13P3	0.48	46%	4%	2%	2%	1%	43%	2%	0%	0%	0%	0%
44	NAD+	C21H27N7O14P2	0.74	21%	4%	2%	2%	0%	40%	7%	3%	2%	0%	18%	1%	0%	0%	0%	0%	0	0	0	0	0	0
45	Nicotinate D-ribonucleoside	C11H13NO6	0.58	37%	3%	1%	2%	0%	40%	1%	0%	0%	14%	0%	0%
46	S-Adenosyl-L-homocysteine	C14H20N6O5S	0.39	52%	4%	0%	0%	0%	44%	0%	0%	0%	0%	0%	0%	0%	0%	0%
47	S-Adenosyl-L-methionine	C15H22N6O5S	0.4	51%	3%	0%	0%	0%	46%	1%	0%	0%	0%	0%	0%	0%	0%	0%	0%
48	GDP-mannose	C16H25N5O16P2	0.78	18%	3%	2%	4%	0%	20%	24%	2%	4%	1%	1%	21%	1%	0%	0%	0%	0
Pyrimidines
49	(S)-Dihydroorotate	C5H6N2O4	0.37	60%	0%	0%	40%	0%	0%
50	Orotate	C5H4N2O4	0.29	67%	0%	0%	33%	0%	0%
51	Uracil	C4H4N2O2	0.22	74%	2%	22%	2%	0%
52	Uridine	C9H12N2O6	0.44	51%	0%	9%	0%	0%	31%	0%	10%	0%	0%
53	Deoxyuridine	C9H12N2O5	0.62	35%	1%	15%	1%	0%	32%	0%	15%	0%	0%
54	UMP	C9H13N2O9P	0.56	40%	0%	14%	0%	0%	40%	0%	6%	0%	0%
55	UDP	C9H14N2O12P2	0.68	29%	2%	17%	3%	1%	31%	1%	14%	1%	0%
56	CDP-choline	C14H26N4O11P2	0.67	29%	3%	17%	4%	1%	29%	2%	14%	1%	0%	0%	0%	0%	0%	0%
57	CDP-ethanolamine	C11H20N4O11P2	0.62	33%	3%	19%	3%	0%	29%	0%	12%	0%	0%	0%	0%
58	dCDP-choline	C14H26N4O10P2	0.55	39%	0%	17%	0%	0%	36%	0%	8%	0%	0%	0%	0%	0%	0%	0%
59	dCTP	C9H16N3O13P3	0.45	49%	0%	15%	0%	0%	35%	0%	0%	0%	0%
60	UTP	C9H15N2O15P3	0.67	30%	2%	16%	3%	2%	30%	1%	14%	1%	0%
61	CTP	C9H16N3O14P3	0.63	33%	1%	18%	2%	0%	31%	0%	15%	0%	0%
62	CMP	C9H14N3O8P	0.53	42%	0%	4%	0%	0%	41%	0%	12%	0%	0%
63	Cytidine	C9H13N3O5	0.17	75%	6%	5%	0%	0%	9%	0%	5%	0%	0%
64	Cytosine	C4H5N3O	0.05	91%	0%	9%	0%	0%
65	dTMP	C10H15N2O8P	0	90%	6%	1%	0%	0%	4%	0%	0%	0%	0%	0%
66	dTTP	C10H17N2O14P3	0.03	87%	7%	3%	0%	0%	4%	0%	1%	0%	0%	0%
67	UDP-glucose	C15H24N2O17P2	0.86	12%	2%	7%	3%	1%	14%	16%	8%	11%	2%	2%	14%	1%	6%	1%	0%
68	UDP-N-acetyl-D-glucosamine	C17H27N3O17P2	0.9	8%	1%	7%	3%	3%	12%	13%	10%	14%	3%	4%	13%	1%	8%	0%	1%	0	0
Putatively annotated metabolites
69	Adipate	C6H10O4	0.45	51%	3%	45%	1%	0%	0%	0%
70	4-amino-4-deoxy-L-arabinose	C5H11NO4	0.53	44%	0%	4%	0%	0%	52%
71	Deoxyribose	C5H10O4	0.68	31%	1%	23%	25%	1%	19%
72	D-Ribulose	C5H10O5	0.34	62%	2%	1%	1%	0%	33%
73	2-Dehydro-3-deoxy-D-gluconate	C6H10O6	0.58	39%	0%	0%	36%	0%	3%	22%
74	D-Glucuronate	C6H10O7	0.43	53%	0%	16%	0%	0%	0%	31%
75	D-Glycerate	C3H6O4	0.5	48%	1%	1%	50%
76	Xylitol	C5H12O5	0.35	61%	0%	0%	0%	0%	39%
77	D-Fructose	C6H12O6	0.19	76%	3%	0%	4%	0%	0%	17%
78	myo-Inositol	C6H12O6	0.01	92%	4%	0%	0%	0%	0%	4%
79	L-Arabinonate	C5H10O6	0.08	87%	1%	0%	0%	0%	11%
80	D-Glucosamine	C6H13NO5	0	93%	0%	0%	0%	0%	0%	7%
81	N-Acetyl-D-glucosamine 6-phosphate	C8H16NO9P	0.73	25%	0%	5%	18%	0%	0%	45%	0%	6%
82	N-Acetyl-D-glucosamine	C8H15NO6	0.7	27%	0%	0%	0%	0%	36%	14%	0%	22%
83	N2-(D-1-Carboxyethyl)-L-arginine	C9H18N4O4	0.38	56%	3%	0%	40%	1%	0%	0%	0%	0%	0%
84	N5-(L-1-Carboxyethyl)-L-ornithine	C8H16N2O4	0.36	58%	0%	0%	42%	0%	0%	0%	0%	0%
85	Parapyruvate	C6H8O6	0.47	50%	2%	0%	34%	1%	0%	12%
86	Parapyruvate lactone	C6H6O5	0.49	48%	1%	0%	36%	0%	0%	15%
87	Pyruvate Cysteine adduct	C6H9NO4S	0.3	66%	3%	1%	30%	1%	0%	0%
88	N3-fumaramoyl-L-2,3-diaminopropanoate	C7H10N2O5	0.24	71%	0%	0%	29%	0%	0%	0%	0%
89	N-Glycolyl-D-mannosamine 6-phosphate	C8H16NO10P	0.8	18%	0%	63%	10%	0%	9%	0%	0%	0%
90	5-Acetamidopentanoate	C7H13NO3	0.86	13%	1%	18%	10%	8%	43%	1%	6%
91	O-Acetylcarnitine	C9H17NO4	0.36	58%	5%	35%	2%	0%	1%	0%	0%	0%	0%
92	N6-Acetyl-L-lysine	C8H16N2O3	0.25	69%	5%	25%	1%	0%	0%	0%	0%	0%
93	Pyruvate Threonine adduct	C7H11NO5	0.44	51%	1%	3%	45%	0%	0%	0%	0%
94	N-Acetylornithine	C7H14N2O3	0.19	75%	4%	20%	1%	0%	0%	0%	0%
95	N-Acetylglutamine	C7H12N2O4	0.03	89%	1%	9%	0%	0%	1%	0%	0%
96	D-Alanyl-D-alanine	C6H12N2O3	0.26	70%	0%	0%	23%	0%	0%	7%
97	Glyoxylate	C2H2O3	0.19	79%	6%	15%
Lipids
98	sn-glycero-3-Phosphoethanolamine	C5H14NO6P	0.31	65%	3%	0%	32%	0%	0%
99	sn-glycero-3-Phosphocholine	C8H20NO6P	0.2	73%	7%	0%	19%	1%	0%	0%	0%	0%
100	Glycerophosphoglycerol	C6H15O8P	0.66	32%	1%	0%	51%	1%	0%	15%
101	sn-glycero-3-Phospho-1-inositol	C9H19O11P	0.29	64%	5%	0%	28%	1%	0%	1%	0%	0%	0%
102	FA (12:0)	C12H24O2	-0.01	88%	10%	2%	0%	0%	0%	0%	0%	0%	0%
103	FA (14:0)	C14H28O2	0.05	81%	11%	6%	1%	1%	0%	0%	0%	0%	0%
104	FA (16:0)	C16H32O2	-0.01	84%	14%	1%	0%	0%	0%	0%	0%	0%	0%
105	FA (16:1)	C16H30O2	0.09	76%	11%	12%	2%	0%	0%	0%	0%	0%	0%
106	FA (20:2)	C20H36O2	-0.12	89%	8%	2%	0%	0%	0%	0%	0%	0%	0%
107	FA (22:3)	C22H38O2	-0.01	77%	14%	10%
108	FA (22:4)	C22H36O2	-0.05	80%	16%	2%	1%
109	PC(14:0)	C22H46NO7P	0.35	41%	2%	13%	32%	2%	10%
110	PC(16:0)	C24H50NO7P	0.1	64%	15%	3%	15%	3%	1%
111	PC(16:1)	C24H48NO7P	-0.07	81%	16%		3%
112	PC(18:2)	C26H50NO7P	0.25	46%	12%	0%	35%	8%
113	PC(18:1)	C26H54NO6P	-0.05	76%	19%	0%	5%
114	PC(18:0)	C26H54NO7P	-0.04	75%	5%	1%	15%	3%	1%
115	PC(O-18:0)	C26H56NO6P	0.15	56%	4%	2%	37%	2%
116	PC(20:3)	C28H52NO7P	-0.07	75%	8%	9%	7%
117	PC(22:6)	C30H50NO7P	-0.05	72%	23%		4%		1%	1%
118	PC(22:4)	C30H54NO7P	0.01	65%	12%	1%	19%	3%
119	PC(29:1)	C37H72NO8P	0.09	50%	12%		31%	7%
120	PC(34:2)	C42H80NO8P	0.17	36%	16%	3%	26%	11%	5%	1%	1%
121	PC(O-34:1)	C42H82NO7P	0.02	51%	23%	5%	15%	6%	0%
122	PC(36:1)	C44H86NO7P	0.18	33%			39%	17%	8%	2%	1%	0%
123	PC(36:2)	C44H84NO8P	0.15	36%			37%	16%	7%	2%	1%	0%	0%
124	PC(36:3)	C44H82NO8P	0.03	48%			36%	16%
125	PC(36:4)	C44H80NO8P	0.1	41%	20%		36%	3%
126	PC(O-36:2)	C44H84NO7P	0.14	37%	17%		32%	14%
127	PC(38:2)	C48H88NO8P	-0.02	49%	2%	15%	19%	8%	5%	2%	0%
128	PC(38:4)	C46H84NO8P	0	49%	26%	1%	16%	5%	2%	1%	0%
129	PC(40:4)	C46H88NO8P	-0.29	78%			15%	5%	1%
130	PC(40:6)	C48H84NO8P	-0.05	52%	29%		19%	0%
131	PE(O-18:1)	C23H48NO6P	0.01	73%	16%	1%	9%
132	PE(18:1)	C23H46NO7P	0.14	61%			39%
133	PE(18:2)	C23H44NO7P	0.27	48%	9%		38%	5%
134	PE(22:4)	C27H48NO7P	-0.04	74%	14%		12%
135	PE(22:6)	C27H44NO7P	-0.06	76%	15%		9%
136	PE(30:1)	C35H68NO8P	0.2	41%			46%		13%
137	PE(32:2)	C37H70NO8P	0.31	28%		10%	52%	4%	7%
138	PE(32:0)	C37H74NO8P	0.16	43%			47%	10%
139	PE(34:1)	C39H76NO8P	0.09	48%	2%		40%	9%	2%
140	PE(34:2)	C39H74NO8P	0.11	46%	7%		37%	10%
141	PE(34:3)	C39H72NO8P	-0.01	57%	15%		28%
142	PE(36:2)	C41H80NO7P	-0.15	69%			21%	9%	1%
143	PE(36:3)	C41H76NO8P	-0.2	74%	4%		16%	5%
144	PE(36:4)	C41H74NO8P	0.04	50%	16%		34%
145	PE(O36:2)	C41H78NO7P	0.01	54%	18%	1%	22%	5%	0%	0%
146	PE(38:4)	C43H78NO8P	-0.24	76%	20%		4%
147	PE(40:3)	C45H84NO8P	-0.14	64%	21%		13%	1%	2%
148	PE(42:5)	C47H84NO8P	-0.1	58%	30%		9%	3%
149	PE(42:4)	C47H86NO8P	-0.03	51%	17%	11%	19%	1%	1%
150	C16 sphinganine	C16H35NO2	0.32	50%	8%	29%	4%	8%	1%	1%
151	Cer(d32:1)	C32H63NO3	0.07	58%	14%	24%	2%	3%
152	Cer(d34:1)	C34H67NO3	-0.04	66%	23%	9%	1%	1%
153	CerP(d34:1)	C34H68NO6P	-0.09	72%	22%	6%		0%
154	SM(d30:1)	C35H71N2O6P	-0.07	68%	18%	13%
155	SM(d32:1)	C37H75N2O6P	0.07	51%	21%	21%	6%	1%	0%
156	SM(d34:0)	C39H81N2O6P	-0.17	74%	13%	9%	3%	1%	0%	0%
157	SM(d34:1)	C39H79N2O6P	-0.02	59%	25%	12%	1%	2%	1%	0%	0%	0%
158	SM(d36:1)	C41H83N2O6P	-0.07	61%	26%	10%	3%
159	PA(18:2)	C21H39O7P	0.25	52%	7%		40%	1%
160	GP(36:0)	C43H82NO10P	-0.07	59%	29%	1%	8%	2%	1%
161	GP(36:2)	C39H73O8P	0.15	41%	7%	1%	42%	9%
162	PG(36:2)	C42H79O10P	0.43	10%			36%	15%	7%	21%	8%	3%	0%	0%
163	PG(40:5)	C46H81O10P	0.25	24%	9%		46%	19%		2%
164	PIP(36:2)	C45H84O16P2	-0.04	54%			38%	8%
165	PI(36:0)	C45H83O13P	0.22	28%	15%	6%	30%	13%	6%	2%
