# Supplementary material for: Probing the Metabolic Network in Bloodstream-Form Trypanosoma brucei Using Untargeted Metabolomics with Stable Isotope Labelled Glucose
Source: PLoS Pathog. 2015 Mar 16;11(3):e1004689. doi: 10.1371/journal.ppat.1004689 (PMC4361558; doi:10.1371/journal.ppat.1004689)
Supplement: S2 Table — (CSV) [file ppat.1004689.s003.csv]

Glycolysis	Metabolite	Formula	Fraction labelled	0	1	2	3	4	5	6	7	8	9	10	11	12	13	14	15
1	D-Glucose	C6H12O6	0.43	53%	1%	0%	0%	0%	0%	45%
2	D-Glucose 6-phosphate	C6H13O9P	0.49	48%	2%	0%	10%	0%	1%	39%
3	D-Fructose 6-phosphate	C6H13O9P	0.5	47%	2%	0%	14%	0%	1%	36%
4	D-Fructose 1,6-bisphosphate	C6H14O12P2	0.68	30%	1%	1%	47%	1%	1%	19%
5	D-Glyceraldehyde 3-phosphate	C3H7O6P	0.44	54%	1%	1%	44%
6	3-Phospho-D-glycerate	C3H7O7P	0.45	54%	1%	0%	45%
7	Phosphoenolpyruvate	C3H5O6P	0.46	52%	1%	4%	42%
8	Pyruvate	C3H4O3	0.48	50%	2%	2%	46%
9	(R)-Lactate	C3H6O3	0.04	93%	2%	0%	5%
10	sn-Glycerol 3-phosphate	C3H9O6P	0.38	60%	1%	0%	38%
11	Glycerol	C3H8O3	0.14	83%	2%	0%	15%
12	L-Alanine	C3H7NO2	0.45	53%	2%	2%	44%
Carboxylic acids
13	(S)-Malate	C4H6O5	0.39	58%	4%	9%	27%	1%
14	Succinate	C4H6O4	0.27	70%	3%	6%	20%	0%
15	L-Aspartate	C4H7NO4	0.35	62%	2%	8%	28%	0%
16	L-Asparagine	C4H8N2O3	0	95%	3%	0%	1%	0%
17	2-(alpha-Hydroxyethyl)thiamine diphosphate	C14H22N4O8P2S	0.32	59%	0.00%	41.40%	0.00%	0.00%	0.00%	0.00%	0%	0%	0%	0%	0%	0%	0%	0%
18	Citrate	C6H8O7	0.05	89%	5.70%	1.90%	2.10%	0.20%	1.00%	0.00%
19	cis-Aconitate	C6H6O6	0.02	92%	4.10%	1.70%	1.80%	0.00%	0.60%	0.00%
20	2-Oxoglutarate	C5H6O5	0.01	93%	5.20%	1.00%	0.10%	0.20%	0.00%
21	(R)-2-Hydroxyglutarate	C5H8O5	0	94%	4.50%	0.70%	0.20%	0.20%	0.10%
22	L-Glutamate	C5H9NO4	0.01	94%	4.70%	0.90%	0.10%	0.20%	0.00%
23	4-Aminobutanoate	C4H9NO2	-0.01	97%	2.70%	0.20%	0.00%	0.00%
Pentose Phosphate Pathway
24	6-Phospho-D-gluconate	C6H13O10P	0.46	51%	1%	0%	8%	0%	8%	32%
25	D-Gluconate	C6H12O7	0.48	48%	3%	0%	5%	0%	7%	36%
26	D-Ribose 5-phosphate	C5H11O8P	0.44	53%	2%	2%	3%	0%	40%
27	D-Ribose	C5H10O5	0.26	70%	2%	1%	1%	0%	26%
28	D-Ribulose	C5H10O5	0.2	75%	3%	1%	1%	0%	20%
29	Sedoheptulose 7-phosphate	C7H15O10P	0.49	47%	0%	0%	53%	0%	0%	0%	0%
30	Octulose 8-phosphate	C8H17O11P	0.67	30%	2%	1%	26%	1%	21%	1%	0%	17%
31	Nonulose 9-phosphate	C9H19O12P	0.69	28%	1%	0%	27%	0%	0%	25%	0%	0%	19%
32	Tetrose phosphate	C4H9O7P	0.42	56%	1%	0%	44%	0%
Purines
33	Adenosine	C10H13N5O4	0.31	62%	4%	0%	0%	0%	34%	0%	0%	0%	0%	0%
34	Deoxyadenosine	C10H13N5O3	0.39	55%	0%	0%	0%	0%	8%	0%	0%	0%	0%	38%
35	Inosine	C10H12N4O5	0.34	59%	3%	0%	0%	0%	38%	0%	0%	0%	0%	0%
36	Guanosine	C10H13N5O5	0.3	63%	0%	0%	0%	0%	37%	0%	0%	0%	0%	0%
37	GMP	C10H14N5O8P	0.37	56%	0%	0%	0%	0%	44%	0%	0%	0%	0%	0%
38	GDP	C10H15N5O11P2	0.38	56%	5%	2%	2%	0%	34%	1%	0%	0%	0%	0%
39	GTP	C10H16N5O14P3	0.41	53%	4%	3%	2%	1%	36%	1%	0%	0%	0%	0%
40	AMP	C10H14N5O7P	0.39	55%	5%	2%	2%	0%	36%	1%	0%	0%	0%	0%
41	Adenylosuccinate	C14H18N5O11P	0.51	42%	0%	0%	21%	0%	25%	0%	0%	12%	0%	0%	0%	0%	0%	0%
42	ADP	C10H15N5O10P2	0.39	55%	4%	2%	2%	1%	36%	1%	0%	0%	0%	0%
43	ATP	C10H16N5O13P3	0.4	54%	4%	3%	2%	1%	36%	1%	0%	0%	0%	0%
44	NAD+	C21H27N7O14P2	0.67	26%	6%	3%	2%	1%	37%	7%	3%	1%	0%	12%	1%	0%	0%	0%	0%	0%	0%	0%	0%	0%	0%
45	Nicotinate D-ribonucleoside	C11H13NO6	0.87	12%	0%	0%	3%	0%	6%	0%	0%	0%	80%	0%	0%
46	S-Adenosyl-L-homocysteine	C14H20N6O5S	0.31	59%	5%	0%	0%	0%	37%	0%	0%	0%	0%	0%	0%	0%	0%	0%
47	S-Adenosyl-L-methionine	C15H22N6O5S	0.33	57%	6%	0%	0%	0%	37%	0%	0%	0%	0%	0%	0%	0%	0%	0%	0%
48	GDP-mannose	C16H25N5O16P2	0.7	25%	4%	2%	4%	1%	19%	24%	2%	3%	1%	1%	15%	0%	0%	0%	0%	0%
Pyrimidines
49	(S)-Dihydroorotate	C5H6N2O4	0.3	66%	1%	0%	33%	0%	0%
50	Orotate	C5H4N2O4	0.3	66%	3%	0%	31%	0%	0%
51	Uracil	C4H4N2O2	0.21	76%	2%	21%	1%	0%
52	Uridine	C9H12N2O6	0.32	62%	0%	9%	0%	0%	25%	0%	4%	0%	0%
53	Deoxyuridine	C9H12N2O5	0.46	49%	1%	8%	2%	0%	29%	0%	9%	0%	3%
54	UMP	C9H13N2O9P	0.43	51%	0%	14%	0%	0%	30%	0%	5%	0%	0%
55	UDP	C9H14N2O12P2	0.59	37%	3%	16%	4%	1%	28%	1%	10%	0%	0%
56	CDP-choline	C14H26N4O11P2	0.57	37%	4%	17%	4%	0%	27%	2%	10%	0%	0%	0%	0%	0%	0%	0%
57	CDP-ethanolamine	C11H20N4O11P2	0.54	41%	4%	18%	4%	0%	25%	0%	7%	0%	0%	0%	0%
58	dCDP-choline	C14H26N4O10P2	0.46	46%	0%	15%	0%	0%	31%	0%	8%	0%	0%	0%	0%	0%	0%	0%
59	dCTP	C9H16N3O13P3	0.41	53%	0%	22%	0%	0%	25%	0%	0%	0%	0%
60	UTP	C9H15N2O15P3	0.56	40%	3%	15%	3%	1%	27%	1%	9%	1%	0%
61	CTP	C9H16N3O14P3	0.56	40%	1%	17%	4%	0%	28%	0%	10%	0%	0%
62	CMP	C9H14N3O8P	0.27	66%	0%	6%	0%	0%	29%	0%	0%	0%	0%
63	Cytidine	C9H13N3O5	0.15	77%	6%	5%	1%	0%	9%	0%	3%	0%	0%
64	Cytosine	C4H5N3O	0.29	68%	2%	13%	6%	11%
65	dTMP	C10H15N2O8P	0.32	61%	0%	11%	0%	0%	28%	0%	0%	0%	0%	0%
66	dTTP	C10H17N2O14P3	0.47	48%	1%	16%	1%	0%	26%	0%	8%	0%	0%	0%
67	UDP-glucose	C15H24N2O17P2	0.78	18%	2%	8%	4%	1%	15%	18%	6%	9%	2%	1%	11%	1%	3%	0%	0%
68	UDP-N-acetyl-D-glucosamine	C17H27N3O17P2	0.85	12%	2%	11%	4%	3%	12%	13%	10%	11%	3%	4%	9%	0%	6%	0%	0%	0%	0%
Putatively annotated metabolites
69	Adipate	C6H10O4	0.43	53%	3%	42%	1%	1%	0%	0%
70	4-amino-4-deoxy-L-arabinose	C5H11NO4	0.48	50%	0%	12%	0%	0%	38%
71	Deoxyribose	C5H10O4	0.64	34%	1%	23%	25%	1%	16%
72	D-Ribulose	C5H10O5	0.2	75%	3%	1%	1%	0%	20%
73	2-Dehydro-3-deoxy-D-gluconate	C6H10O6	0.54	43%	0%	0%	35%	0%	5%	17%
74	D-Glucuronate	C6H10O7	0.3	65%	2%	22%	0%	0%	0%	10%
75	D-Glycerate	C3H6O4	0.45	53%	1%	1%	45%
76	Xylitol	C5H12O5	0.55	43%	0%	0%	0%	0%	57%
77	D-Fructose	C6H12O6	0.06	88%	3%	0%	3%	0%	0%	6%
78	myo-Inositol	C6H12O6	-0.01	95%	4%	0%	0%	0%	0%	2%
79	L-Arabinonate	C5H10O6	0.01	94%	1%	0%	1%	0%	5%
80	D-Glucosamine	C6H13NO5	-0.07	100%	0%	0%	0%	0%	0%	0%
81	N-Acetyl-D-glucosamine 6-phosphate	C8H16NO9P	0.7	28%	0%	10%	20%	0%	1%	35%	0%	7%
82	N-Acetyl-D-glucosamine	C8H15NO6	0.62	35%	0%	2%	0%	0%	38%	13%	0%	12%
83	N2-(D-1-Carboxyethyl)-L-arginine	C9H18N4O4	0.36	58%	4%	0%	37%	2%	0%	0%	0%	0%	0%
84	N5-(L-1-Carboxyethyl)-L-ornithine	C8H16N2O4	0.38	57%	1%	0%	42%	0%	0%	0%	0%	0%
85	Parapyruvate	C6H8O6	0.6	37%	2%	1%	46%	1%	0%	14%
86	Parapyruvate lactone	C6H6O5	0.43	53%	0%	0%	36%	0%	0%	10%
87	Pyruvate Cysteine adduct	C6H9NO4S	0.42	55%	2%	1%	41%	1%	0%	0%
88	N3-fumaramoyl-L-2,3-diaminopropanoate	C7H10N2O5	0.16	77%	0%	2%	20%	0%	0%	0%	0%
89	N-Glycolyl-D-mannosamine 6-phosphate	C8H16NO10P	0.69	28%	0%	56%	4%	0%	12%	0%	0%	0%
90	5-Acetamidopentanoate	C7H13NO3	0.83	15%	1%	21%	11%	8%	37%	1%	5%
91	O-Acetylcarnitine	C9H17NO4	0.38	56%	5%	37%	2%	0%	0%	0%	0%	0%	0%
92	N6-Acetyl-L-lysine	C8H16N2O3	0.3	64%	4%	30%	1%	0%	0%	0%	0%	0%
93	Pyruvate Threonine adduct	C7H11NO5	0.18	76%	0%	5%	20%	0%	0%	0%	0%
94	N-Acetylornithine	C7H14N2O3	0.25	69%	4%	26%	1%	0%	0%	0%	0%
95	N-Acetylglutamine	C7H12N2O4	0.15	79%	2%	19%	0%	0%	0%	0%	0%
96	D-Alanyl-D-alanine	C6H12N2O3	0.3	66%	0%	0%	26%	0%	1%	7%
97	Glyoxylate	C2H2O3	0.16	82%	9%	9%
Lipids
98	sn-glycero-3-Phosphoethanolamine	C5H14NO6P	0.29	67%	3%	0%	30%	0%	0%
99	sn-glycero-3-Phosphocholine	C8H20NO6P	0.2	73%	7%	0%	20%	1%	0%	0%	0%	0%
100	Glycerophosphoglycerol	C6H15O8P	0.6	37%	1%	0%	49%	1%	0%	11%
101	sn-glycero-3-Phospho-1-inositol	C9H19O11P	0.28	66%	5%	0%	27%	1%	0%	1%	0%	0%	0%
