# Supplementary material for: Probing the Metabolic Network in Bloodstream-Form Trypanosoma brucei Using Untargeted Metabolomics with Stable Isotope Labelled Glucose
Source: PLoS Pathog. 2015 Mar 16;11(3):e1004689. doi: 10.1371/journal.ppat.1004689 (PMC4361558; doi:10.1371/journal.ppat.1004689)
Supplement: S4 Table — (ZIP) [file ppat.1004689.s005.zip]

Archive with 1 entries (1 files):
- Supporting Table S4.xlsb
